# Supplementary material for: MicroRNAs modulated by DPP-4 inhibitor and bedtime NPH insulin therapy in individuals with type 2 diabetes
Source: Front Endocrinol (Lausanne). 2025 Nov 7;16:1706951. doi: 10.3389/fendo.2025.1706951 (PMC12634347; doi:10.3389/fendo.2025.1706951)
Supplement: Supplementary file 1 [file Table1.xlsx]

## Sheet: Planilha1
Supplementary Table 1: Related pathways of selected miRNAs		Authors
miR-24-3p	Dysglycemic women with previous diagnosis of GDM.had increased level of circulating hsa-miR-24-3p.	Ares et al 2023
	miR-24-3p expression was positively correlated with body mass index, fasting blood glucose and triflycerides levels	Zhang et al 2021*
	and systolic and diastolic blod pressure. Related to metabolic syndrome in obese children
miR-30c-5p	Its expression was increased in patients with T2D and was reduced after metformin treatmet	Demirsoy et al 2018**
	increased in patients with T2D	Grieco et al 2022
miR-193b-3p	is increased in type 2 diabetes. miR-193b-3p seems to affect glucose metabolism by directly targeting YWHAZ/14-3-3ζ	Hu et al 2022
	and upregulating the transcription factor FOXO1 downstream of the PI3K-AKT pathway.
mR-335-5p	Dysregulation of the solute carrier family 2 member 4 (SLC2A4) gene and miR-335-5p has been associated with T2D	Li et al 2022
	progression.The data indicated that miR-335-5p, by targeting of SLC2A4 (solute carrier family 2 member 4) could
	hamper the growth of T2D cell pancreatic cell lnes by inhibiting their proliferation and elevating apoptosis
miR-199a-3p	upregulated in the VAT of female with T2D, envolved in oxidative stress, inflammation and resistance in insulin signaling	Strycharz et al 2021
let-7d-5p
miR-532-5p	upregulated in the VAT of female with T2D, envolved in oxidative stress, inflammation and resistance in insulin signaling	Strycharz et al 2021
	It was confirmed to target FoxO1.
miR-27a-3p	associated with several T2D differentially expressed genes . Potential role in diabetes progression	Alamro et al 2022
miR-660-5p	increased in conditions of insulin resistance	Ortega et al 2014
miR-92a-3p	associated with atherosclerotic lesions, diabetic retinopathy.Reduced after treatment with metformin and pioglitazone	Lewis et al 2024
miR-320c-3p	target genes and protein : PI3K/AKT pathway, PTEN; β cell damage, Involved in diabetic nephropathy.	Lewis et al 2024
*Zhang B, Xing L, Wang B. Dysregulation of Circulating miR-24-3p in Children with Obesity and Its Predictive Value for Metabolic Syndrome. Obes Facts. 2021;14(5):456-462. doi: 10.1159/000515720
**Demirsoy İH, Ertural DY, Balci Ş, Çınkır Ü, Sezer K, Tamer L, Aras N. Profiles of Circulating MiRNAs Following Metformin Treatment in Patients with Type 2 Diabetes. J Med Biochem. 2018;37(4):499-506. doi: 10.2478/jomb-2018-0009.
