# Supplementary material for: MicroRNAs modulated by DPP-4 inhibitor and bedtime NPH insulin therapy in individuals with type 2 diabetes
Source: Front Endocrinol (Lausanne). 2025 Nov 7;16:1706951. doi: 10.3389/fendo.2025.1706951 (PMC12634347; doi:10.3389/fendo.2025.1706951)
Supplement: Supplementary file 4 [file Table4.xlsx]

## Sheet: Suppl 4
Supplementary Table 4. miRNA-target genes for differentially expressed miRNAs (DEMs)
miRNA	hsa-miR-24-3p	hsa-miR-27a-3p	hsa-miR-30c-5p	hsa-miR-92a-3p	hsa-miR-193b-3p	hsa-let-7d-5p	hsa-miR-660-5p	hsa-miR-320a-3p
Genes	NCAN	SMAD2	SMAD1	RAD21	CCND1	DICER1	TFCP2	None
	COPS5	SMAD4	UBE2I	CD69	PLAU	COL3A1
	PRKCH	GATA3	SERPINE1	FBXW7	ESR1	CRYGEP
	IL4	PHLPP2	VIM	LASP1	PRAP1	HMGA2
	GATA3	MAPK14	SNAI1	HDAC2	MCL1	SLC11A2
	TRIM11	SLC6A8	HSPA4	MYCBP2	ETS1	TNFRSF10B
	ABCB9	DKK2	TGIF2	KLF4	MAX	IL13
	ATG4A	PRKAA2	HDAC4	SIRT1	KRAS	AGO1
	TMEM92	LAMP2	TWF1	IKZF1	YWHAZ
	MAPK7	HIF1A	MTA1	ITGA5	SHMT2
	SLC6A4	GSK3B	SOCS3	KLF2	AKR1C2
	PRDX6	ZBTB10	DLL4	TP63	RAD51
	BCAR1	YAP1	DDIT4	ESR2	MYB
	TNK2	FSTL1	IL11	BCL2L11	NF1
	MT1M	SFRP1	BCL9	HIPK3	SMAD3
	TP53	RARA	MTTP	MYLIP	KIT
	PDGFRB	RXRA	CCND2	CPEB2
	FGF11	SIGLEC1	IDH1	CDH1
	FBXW7	TRIM27	RARB	OSBPL2
	MLEC	MRC1	NCOR2	HIPK1
	FEN1	TFPI	RFX6	RFFL
	CDK4	CDC27	RUNX2	MAPRE1
	CCNA2	HMGCR	CASP3	STAT3
	AURKB	PINK1	JAK1	PHLPP1
	MYC	SMAD5	SNAI2	OSBPL8
	E2F2	FOXO1	NOTCH1	PCGF5
	NOTCH1	PHB	TP53	DUSP10
	DHFR	MYT1	DNMT1	NR1H4
	CDKN2A	THRB	BECN1	SOCS5
	CDKN1B	HIPK2	EIF2S1	PTEN
	MAPK14	SP4	CDC42	RGS5
	TRIB3	SP3	RASAL2	MAPK8
	HNF4A	SP1	IER2	MAP2K4
	ACVR1B	IGF1	CAMK2D	DNMT1
	BRCA1	SPRY2	PAK1	CCL8
	POLD1	WEE1	FASN
	DND1	APC	MCL1
	ST7L	PAX3	CTGF
	ZNF217	FBXW7	FOXO3
	TGFB1	WDR77
	FURIN	NFE2L2
	FAF1	ABCA1
	H2AFX	PDS5B
	BCL2L11	PLAG1
	DEDD	EGFR
	TMED7	TP53
	STX16	SEMA6A
	DHFRP1	CCND1
	CHEK1	MET
	EIF2S3	PPARG
	CDK1	YWHAZ
	CORO1A	SLC7A11
	PCNA	MAP2K4
	CARD10	LDLR
	PAK4	GATA2
	PTPN9	HOXA10
	PTPRF	PSAP
	SH3PXD2A	WNK1
	ARHGAP19	DPYD
	S100A8	PIK3CG
	MXI1	KRAS
	NOS3	IFNR
	XIAP	IFNG
	SSSCA1	GRB2
	CYP11B2	SEMA7A
	MEN1	BTG2
	LDHA
	LDHB
	HMOX1
	INSIG1
	REG4
	JPH2
	DYRK2
	MAP3K9
	PSAP
	SP1
	MMP14
	AGPAT2
	IFNG
	WNT4
	IFNR
	FGFR3
	TACC3
	MAFB
	CCND1
	NCSTN
	NDST1
	FSCN1
