# Supplementary material for: MicroRNAs modulated by DPP-4 inhibitor and bedtime NPH insulin therapy in individuals with type 2 diabetes
Source: Front Endocrinol (Lausanne). 2025 Nov 7;16:1706951. doi: 10.3389/fendo.2025.1706951 (PMC12634347; doi:10.3389/fendo.2025.1706951)
Supplement: Supplementary file 5 [file Table5.xlsx]

## Sheet: Suppl 5
Supplementary Table 5. Enrichment analysis using KEGG database for target genes of the DEMs identified for Sita or Ins groups. Terms in bold were selected to the study. Adjusted p < 0.010 was considered significant
Group	Term (p<0.010 was considered significant)	No. genes	Adjusted P-value	Odds Ratio	Genes
SITA	Pathways in cancer	48	1.33167e-27	11.0202	GSK3B;HDAC2;CAMK2D;CDKN1B;NOTCH1;PTEN;XIAP;HIF1A;EGFR;FOXO1;DLL4;CDC42;MAPK8;RXRA;CCND2;BCL2L11;CCND1;CDH1;MYC;CASP3;HMOX1;E2F2;JAK1;WNT4;PDGFRB;SMAD2;SMAD4;TGFB1;CDKN2A;IL13;STAT3;IGF1;ESR2;IL4;CCNA2;IFNG;APC;CDK4;SP1;RARA;RARB;GRB2;PPARG;KRAS;TP53;FGFR3;MET;NFE2L2
	MicroRNAs in cancer	37	2.32685e-25	14.2894	HDAC4;DNMT1;HDAC2;CDKN1B;NOTCH1;PTEN;BRCA1;EGFR;CCND2;BCL2L11;MAPK7;CCND1;MYC;CASP3;HMOX1;E2F2;TP63;PAK4;MCL1;PDGFRB;UBE2I;CDKN2A;STAT3;HMGA2;DICER1;SIRT1;APC;DDIT4;FSCN1;SPRY2;GRB2;KRAS;ITGA5;VIM;TP53;FGFR3;MET
	Cell cycle	21	2.92069e-17	19.9573	SMAD2;GSK3B;SMAD4;HDAC2;TGFB1;CDKN1B;PCNA;CDKN2A;YWHAZ;CCNA2;WEE1;CCND2;CCND1;CDK4;MYC;RAD21;CDC27;CHEK1;CDK1;E2F2;TP53
	Cellular senescence	22	1.83563e-16	16.1257	SMAD2;TGFB1;CDKN2A;SERPINE1;PTEN;FOXO3;HIPK1;MAPK14;SIRT1;FOXO1;HIPK3;HIPK2;CCNA2;CCND2;CCND1;CDK4;MYC;CHEK1;CDK1;E2F2;KRAS;TP53
	PI3K-Akt signaling pathway	30	2.09619e-16	9.38175	PHLPP2;GSK3B;CDKN1B;PHLPP1;PRKAA2;PTEN;BRCA1;FOXO3;EGFR;PIK3CG;RXRA;CCND2;BCL2L11;CCND1;MYC;JAK1;MCL1;PDGFRB;NOS3;IGF1;YWHAZ;IL4;CDK4;DDIT4;GRB2;KRAS;ITGA5;TP53;FGFR3;MET
	FoxO signaling pathway	19	1.5364e-14	16.4345	SMAD4;TGFB1;CDKN1B;PRKAA2;STAT3;PTEN;IGF1;FOXO3;MAPK14;SIRT1;FOXO1;EGFR;KLF2;MAPK8;CCND2;BCL2L11;CCND1;GRB2;KRAS
	Gastric cancer	19	1.51767e-13	14.146	SMAD2;GSK3B;SMAD4;TGFB1;CDKN1B;REG4;EGFR;RXRA;CCND1;APC;CDH1;MYC;RARB;E2F2;GRB2;KRAS;TP53;MET;WNT4
	AGE-RAGE signaling pathway in diabetic complications	16	5.3264e-13	18.2099	SMAD2;SMAD4;TGFB1;CDKN1B;NOS3;SERPINE1;STAT3;MAPK14;FOXO1;CDC42;MAPK8;COL3A1;CCND1;CDK4;CASP3;KRAS
	Signaling pathways regulating pluripotency of stem cells	18	7.99833e-13	13.8727	SMAD2;SMAD1;GSK3B;SMAD4;PCGF5;STAT3;IGF1;ACVR1B;KLF4;MAPK14;SMAD5;APC;MYC;GRB2;KRAS;FGFR3;WNT4;JAK1
	Hepatocellular carcinoma	19	9.94425e-13	12.3302	SMAD2;GSK3B;SMAD4;TGFB1;CDKN2A;PTEN;EGFR;CCND1;APC;CDK4;MYC;HMOX1;E2F2;GRB2;KRAS;TP53;MET;WNT4;NFE2L2
	Breast cancer	18	1.06748e-12	13.4398	GSK3B;NOTCH1;PTEN;IGF1;BRCA1;ESR2;EGFR;DLL4;CCND1;APC;CDK4;SP1;MYC;E2F2;GRB2;KRAS;TP53;WNT4
	Pancreatic cancer	14	2.08392e-12	21.4038	SMAD2;SMAD4;TGFB1;CDKN2A;STAT3;EGFR;CDC42;MAPK8;CCND1;CDK4;E2F2;KRAS;TP53;JAK1
	Hepatitis C	18	2.87875e-12	12.4666	GSK3B;STAT3;EIF2S1;YWHAZ;EGFR;SOCS3;RXRA;CCND1;IFNG;CDK4;MYC;CASP3;E2F2;GRB2;KRAS;TP53;LDLR;JAK1
	Transcriptional misregulation in cancer	19	8.15204e-12	10.6067	SMAD1;HDAC2;CDKN1B;HMGA2;PAX3;IGF1;RUNX2;FOXO1;HOXA10;CCNA2;CCND2;RXRA;SP1;MYC;RARA;PPARG;TP53;MET;MEN1
	Colorectal cancer	14	9.98559e-12	18.4217	SMAD2;GSK3B;SMAD4;TGFB1;EGFR;MAPK8;BCL2L11;CCND1;APC;CASP3;MYC;GRB2;KRAS;TP53
	Non-small cell lung cancer	13	1.58856e-11	20.7888	CDKN2A;STAT3;FOXO3;EGFR;RXRA;CCND1;CDK4;RARB;E2F2;GRB2;KRAS;MET;TP53
	Proteoglycans in cancer	19	2.18155e-11	9.85878	SMAD2;CAMK2D;TGFB1;STAT3;IGF1;MAPK14;HIF1A;EGFR;CDC42;PAK1;CCND1;MYC;CASP3;GRB2;KRAS;ITGA5;TP53;MET;WNT4
	Lipid and atherosclerosis	19	4.81482e-11	9.35101	ABCA1;MAP2K4;GSK3B;CAMK2D;HSPA4;NOS3;STAT3;TNFRSF10B;MAPK14;EIF2S1;CDC42;MAPK8;RXRA;CASP3;PPARG;KRAS;TP53;LDLR;NFE2L2
	Human T-cell leukemia virus 1 infection	19	6.32389e-11	9.16212	SMAD2;MAP2K4;SMAD4;TGFB1;CDKN2A;PTEN;XIAP;CCNA2;MAPK8;CCND2;CCND1;CDK4;MYC;CDC27;CHEK1;E2F2;KRAS;TP53;JAK1
	Epstein-Barr virus infection	18	1.42173e-10	9.3961	MAP2K4;HDAC2;CDKN1B;STAT3;MAPK14;NCOR2;CCNA2;MAPK8;CCND2;BCL2L11;CCND1;CDK4;MYC;CASP3;E2F2;VIM;TP53;JAK1
	Viral carcinogenesis	18	1.47136e-10	9.34483	HDAC4;HDAC2;CDKN1B;CDKN2A;STAT3;YWHAZ;CCNA2;CDC42;CCND2;CCND1;CDK4;CASP3;CHEK1;CDK1;GRB2;KRAS;TP53;JAK1
	Prolactin signaling pathway	12	1.59505e-10	19.4286	GSK3B;SOCS3;MAPK8;CCND2;CCND1;STAT3;GRB2;KRAS;FOXO3;MAPK14;ESR2;SOCS5
	Central carbon metabolism in cancer	12	1.59505e-10	19.4286	PDGFRB;LDHB;LDHA;MYC;IDH1;PTEN;KRAS;MET;TP53;HIF1A;FGFR3;EGFR
	Bladder cancer	10	1.87523e-10	30.0472	CCND1;CDH1;CDKN2A;CDK4;MYC;E2F2;KRAS;FGFR3;TP53;EGFR
	Melanoma	12	2.07824e-10	18.779	PDGFRB;CCND1;CDH1;CDKN2A;CDK4;PTEN;E2F2;KRAS;IGF1;MET;TP53;EGFR
	p53 signaling pathway	12	2.36826e-10	18.4703	CCND2;CCND1;CDKN2A;CDK4;CASP3;SERPINE1;CHEK1;PTEN;CDK1;TNFRSF10B;IGF1;TP53
	Endometrial cancer	11	2.98204e-10	21.8858	GSK3B;CCND1;APC;CDH1;MYC;PTEN;GRB2;KRAS;FOXO3;TP53;EGFR
	Glioma	12	2.98204e-10	17.8821	PDGFRB;CAMK2D;CCND1;CDKN2A;CDK4;PTEN;E2F2;GRB2;KRAS;IGF1;TP53;EGFR
	Hepatitis B	16	2.98204e-10	10.4439	MAP2K4;SMAD4;TGFB1;PCNA;STAT3;MAPK14;YWHAZ;CCNA2;MAPK8;MYC;CASP3;E2F2;GRB2;KRAS;TP53;JAK1
	Hippo signaling pathway	16	3.16535e-10	10.3724	SMAD2;YAP1;SMAD1;GSK3B;SMAD4;TGFB1;SERPINE1;YWHAZ;PAK1;CCND2;CCND1;APC;CDH1;MYC;SNAI2;WNT4
	Chronic myeloid leukemia	12	3.25502e-10	17.6018	HDAC2;SMAD4;CDKN1B;TGFB1;CCND1;CDKN2A;CDK4;MYC;E2F2;GRB2;KRAS;TP53
	Human papillomavirus infection	21	1.04349e-09	6.56119	PDGFRB;GSK3B;HDAC2;CDKN1B;NOTCH1;PTEN;EGFR;FOXO1;CCNA2;CDC42;CCND2;CCND1;APC;CDK4;CASP3;GRB2;KRAS;ITGA5;TP53;JAK1;WNT4
	Th17 cell differentiation	13	1.39877e-09	13.0251	SMAD2;SMAD4;TGFB1;STAT3;GATA3;MAPK14;HIF1A;IL4;MAPK8;RXRA;IFNG;RARA;JAK1
	JAK-STAT signaling pathway	15	2.64502e-09	9.67712	PDGFRB;IL11;IL13;STAT3;EGFR;IL4;SOCS3;CCND2;CCND1;IFNG;MYC;GRB2;MCL1;SOCS5;JAK1
	Kaposi sarcoma-associated herpesvirus infection	16	3.41191e-09	8.60117	MAP2K4;GSK3B;BECN1;STAT3;MAPK14;HIF1A;PIK3CG;MAPK8;CCND1;CDK4;MYC;CASP3;E2F2;KRAS;TP53;JAK1
	Prostate cancer	12	5.25037e-09	13.239	PDGFRB;GSK3B;CDKN1B;CCND1;PTEN;E2F2;GRB2;KRAS;IGF1;TP53;FOXO1;EGFR
	Focal adhesion	16	5.86821e-09	8.22587	PDGFRB;GSK3B;PTEN;XIAP;IGF1;EGFR;CDC42;PAK1;MAPK8;CCND2;CCND1;GRB2;ITGA5;MET;BCAR1;PAK4
	ErbB signaling pathway	11	1.57274e-08	13.8814	GSK3B;MAP2K4;CAMK2D;MAPK8;PAK1;CDKN1B;MYC;GRB2;KRAS;EGFR;PAK4
	HIF-1 signaling pathway	12	1.89568e-08	11.5941	LDHB;LDHA;CAMK2D;CDKN1B;IFNG;NOS3;SERPINE1;STAT3;HMOX1;IGF1;HIF1A;EGFR
	Human cytomegalovirus infection	16	2.79078e-08	7.27236	GSK3B;CDKN2A;STAT3;MAPK14;EGFR;CCND1;CDK4;SP1;MYC;CASP3;E2F2;GRB2;KRAS;TP53;BCAR1;JAK1
	MAPK signaling pathway	18	3.11501e-08	6.23465	PDGFRB;MAP2K4;TGFB1;IGF1;MAPK14;EGFR;CDC42;PAK1;MAPK8;DUSP10;MAPK7;MYC;CASP3;GRB2;KRAS;TP53;FGFR3;MET
	Small cell lung cancer	11	3.34965e-08	12.6773	CDKN1B;RXRA;CCND1;CDK4;CASP3;MYC;PTEN;RARB;XIAP;E2F2;TP53
	Thyroid hormone signaling pathway	12	5.71398e-08	10.3114	GSK3B;HDAC2;NOTCH1;THRB;RXRA;CCND1;MYC;KRAS;TP53;HIF1A;FOXO1;WNT4
	Cushing syndrome	13	1.03507e-07	8.60125	GSK3B;CAMK2D;CDKN1B;CDKN2A;EGFR;CCND1;APC;CDK4;SP1;E2F2;LDLR;MEN1;WNT4
	T cell receptor signaling pathway	11	1.15475e-07	11.0348	IL4;CDC42;GSK3B;MAPK8;PAK1;IFNG;CDK4;GRB2;KRAS;MAPK14;PAK4
	Apelin signaling pathway	12	2.17137e-07	8.98423	SMAD2;HDAC4;BECN1;SMAD4;PRKAA2;CCND1;CDH1;NOS3;SERPINE1;KRAS;PIK3CG;KLF2
	GnRH signaling pathway	10	4.17517e-07	11.1929	CDC42;MAP2K4;MMP14;CAMK2D;MAPK8;MAPK7;GRB2;KRAS;MAPK14;EGFR
	TGF-beta signaling pathway	10	4.53093e-07	11.0591	SMAD2;SMAD1;SMAD4;TGIF2;TGFB1;IFNG;SP1;MYC;ACVR1B;SMAD5
	AMPK signaling pathway	11	4.7256e-07	9.40732	CCNA2;PRKAA2;CCND1;FASN;HNF4A;PPARG;IGF1;HMGCR;FOXO3;SIRT1;FOXO1
	Thyroid cancer	7	6.85626e-07	21.4319	RXRA;CCND1;CDH1;MYC;KRAS;PPARG;TP53
	Non-alcoholic fatty liver disease	12	7.67219e-07	7.84615	CDC42;SOCS3;GSK3B;MAPK8;BCL2L11;TGFB1;PRKAA2;RXRA;CASP3;PPARG;MAPK14;EIF2S1
	Insulin resistance	10	1.55589e-06	9.47247	SOCS3;GSK3B;MAPK8;PRKAA2;NOS3;STAT3;PTEN;TRIB3;FOXO1;PTPRF
	Wnt signaling pathway	12	1.55589e-06	7.28163	GSK3B;SFRP1;SMAD4;CAMK2D;MAPK8;CCND2;CCND1;APC;MYC;TP53;DKK2;WNT4
	Fluid shear stress and atherosclerosis	11	1.88491e-06	8.00318	MAP2K4;MAPK8;PRKAA2;MAPK7;IFNG;NOS3;HMOX1;MAPK14;TP53;KLF2;NFE2L2
	Measles	11	1.88491e-06	8.00318	GSK3B;MAPK8;CCND2;CDKN1B;CCND1;CDK4;CASP3;STAT3;TP53;EIF2S1;JAK1
	Toxoplasmosis	10	2.04339e-06	9.09915	MAPK8;TGFB1;IFNG;CASP3;STAT3;XIAP;MAPK14;LDLR;PIK3CG;JAK1
	Mitophagy	8	3.35138e-06	12.2854	BECN1;MAPK8;PINK1;SP1;KRAS;FOXO3;TP53;HIF1A
	Th1 and Th2 cell differentiation	9	3.35138e-06	10.0263	DLL4;IL4;MAPK8;NOTCH1;IFNG;IL13;GATA3;MAPK14;JAK1
	Growth hormone synthesis, secretion and action	10	3.35138e-06	8.51177	MAP2K4;SOCS3;GSK3B;MAPK8;STAT3;GRB2;KRAS;IGF1;MAPK14;BCAR1
	Neurotrophin signaling pathway	10	3.35138e-06	8.51177	CDC42;GSK3B;CAMK2D;MAPK8;MAPK7;GRB2;KRAS;FOXO3;MAPK14;TP53
	Renal cell carcinoma	8	3.6412e-06	12.0833	CDC42;PAK1;TGFB1;GRB2;KRAS;MET;HIF1A;PAK4
	IL-17 signaling pathway	9	3.85564e-06	9.7894	IL4;GSK3B;MAPK8;MAPK7;IFNG;CASP3;IL13;MAPK14;S100A8
	Epithelial cell signaling in Helicobacter pylori infection	8	3.94285e-06	11.8879	CDC42;MAP2K4;MAPK8;PAK1;CASP3;MAPK14;MET;EGFR
	Adherens junction	8	4.33269e-06	11.6986	CDC42;SMAD4;CDH1;SNAI1;SNAI2;MET;PTPRF;EGFR
	Relaxin signaling pathway	10	6.49303e-06	7.79253	SMAD2;MAP2K4;MAPK8;COL3A1;TGFB1;NOS3;GRB2;KRAS;MAPK14;EGFR
	Longevity regulating pathway	9	7.22358e-06	8.94366	HDAC2;PRKAA2;PPARG;KRAS;IGF1;FOXO3;TP53;SIRT1;FOXO1
	Autophagy	10	1.08745e-05	7.29869	BECN1;MAPK8;PRKAA2;LAMP2;DDIT4;PTEN;ATG4A;KRAS;HIF1A;EIF2S1
	Apoptosis	10	1.47912e-05	7.02044	BECN1;MAPK8;BCL2L11;CASP3;TNFRSF10B;XIAP;KRAS;TP53;EIF2S1;MCL1
	PD-L1 expression and PD-1 checkpoint pathway in cancer	8	2.24833e-05	9.09057	IFNG;STAT3;PTEN;KRAS;MAPK14;HIF1A;EGFR;JAK1
	Inflammatory bowel disease	7	2.54487e-05	11.0698	SMAD2;IL4;TGFB1;IFNG;IL13;STAT3;GATA3
	Acute myeloid leukemia	7	3.07585e-05	10.6997	CCNA2;CCND1;MYC;STAT3;RARA;GRB2;KRAS
	Fc epsilon RI signaling pathway	7	3.3496e-05	10.5238	IL4;MAP2K4;MAPK8;IL13;GRB2;KRAS;MAPK14
	Ras signaling pathway	12	3.71874e-05	5.08	PDGFRB;CDC42;PAK1;MAPK8;GRB2;KRAS;IGF1;RASAL2;FGFR3;MET;EGFR;PAK4
	Progesterone-mediated oocyte maturation	8	4.97622e-05	7.99919	CCNA2;MAPK8;CDC27;CDK1;KRAS;IGF1;MAPK14;CPEB2
	Insulin signaling pathway	9	7.11271e-05	6.48658	SOCS3;GSK3B;MAPK8;PRKAA2;FASN;GRB2;KRAS;FOXO1;PTPRF
	Tuberculosis	10	0.000105448	5.44062	CAMK2D;MAPK8;TGFB1;IFNG;CASP3;LAMP2;MRC1;MAPK14;CORO1A;JAK1
	Axon guidance	10	0.000114351	5.37681	CDC42;GSK3B;SEMA7A;CAMK2D;PAK1;SEMA6A;KRAS;MET;WNT4;PAK4
	Chemokine signaling pathway	10	0.000177423	5.07879	CDC42;GSK3B;PAK1;CCL8;STAT3;GRB2;KRAS;FOXO3;PIK3CG;BCAR1
	Chemical carcinogenesis	11	0.000230319	4.47015	DLL4;RXRA;CCND1;MYC;STAT3;XIAP;GRB2;KRAS;KLF4;EGFR;ESR2
	Osteoclast differentiation	8	0.000256725	6.17576	SOCS3;MAPK8;TGFB1;IFNG;GRB2;PPARG;MAPK14;JAK1
	Diabetic cardiomyopathy	10	0.000271899	4.78664	SMAD2;GSK3B;COL3A1;CAMK2D;MAPK8;TGFB1;SP1;NOS3;PTEN;MAPK14
	Shigellosis	11	0.000286857	4.33544	CDC42;GSK3B;BECN1;MAPK8;ITGA5;FOXO3;MAPK14;TP53;EGFR;FOXO1;BCAR1
	Choline metabolism in cancer	7	0.000313052	7.04365	PDGFRB;MAPK8;SP1;GRB2;KRAS;HIF1A;EGFR
	Rap1 signaling pathway	10	0.00034673	4.61745	PDGFRB;CDC42;CDH1;KRAS;IGF1;MAPK14;FGFR3;MET;EGFR;BCAR1
	Chagas disease	7	0.000393071	6.7457	SMAD2;MAP2K4;MAPK8;TGFB1;IFNG;SERPINE1;MAPK14
	Regulation of actin cytoskeleton	10	0.000459566	4.43804	PDGFRB;CDC42;PAK1;APC;KRAS;ITGA5;FGFR3;EGFR;BCAR1;PAK4
	Parathyroid hormone synthesis, secretion and action	7	0.000488204	6.47183	MMP14;MAFB;RXRA;SP1;GATA3;RUNX2;EGFR
	mTOR signaling pathway	8	0.000870078	5.02676	GSK3B;PRKAA2;DDIT4;PTEN;GRB2;KRAS;IGF1;WNT4
	Oxytocin signaling pathway	8	0.000870078	5.02676	CAMK2D;PRKAA2;MAPK7;CCND1;NOS3;KRAS;PIK3CG;EGFR
	Necroptosis	8	0.00106612	4.85907	CAMK2D;MAPK8;IFNG;FAF1;STAT3;TNFRSF10B;XIAP;JAK1
	Gap junction	6	0.00114197	6.67209	PDGFRB;MAPK7;CDK1;GRB2;KRAS;EGFR
	Notch signaling pathway	5	0.0012598	8.41611	NCOR2;DLL4;HDAC2;NCSTN;NOTCH1
	Oocyte meiosis	7	0.00151151	5.2456	CAMK2D;CDC27;CDK1;IGF1;MAPK14;CPEB2;YWHAZ
	Human immunodeficiency virus 1 infection	9	0.00155587	4.07445	PAK1;MAPK8;WEE1;CASP3;CHEK1;CDK1;KRAS;MAPK14;PAK4
	Estrogen signaling pathway	7	0.0020916	4.92079	SP1;NOS3;RARA;GRB2;KRAS;ESR2;EGFR
	Yersinia infection	7	0.0020916	4.92079	CDC42;MAP2K4;GSK3B;MAPK8;ITGA5;MAPK14;BCAR1
	Adipocytokine signaling pathway	5	0.0024524	7.09749	SOCS3;MAPK8;PRKAA2;RXRA;STAT3
	Ferroptosis	4	0.00258922	9.78973	SLC11A2;HMOX1;SLC7A11;TP53
	Glucagon signaling pathway	6	0.00294142	5.41172	LDHB;LDHA;CAMK2D;PRKAA2;SIRT1;FOXO1
	TNF signaling pathway	6	0.00368272	5.15514	MAP2K4;SOCS3;MMP14;MAPK8;CASP3;MAPK14
	Bacterial invasion of epithelial cells	5	0.00381711	6.30632	CDC42;CDH1;ITGA5;MET;BCAR1
	Leishmaniasis	5	0.00381711	6.30632	IL4;TGFB1;IFNG;MAPK14;JAK1
	Salmonella infection	9	0.00436459	3.43979	CDC42;MAP2K4;PAK1;MAPK8;MYC;CASP3;TNFRSF10B;MAPK14;PIK3CG
	Sphingolipid signaling pathway	6	0.00481834	4.83407	MAPK8;NOS3;PTEN;KRAS;MAPK14;TP53
	Tight junction	7	0.00636479	3.94235	CDC42;MAPK8;PCNA;PRKAA2;CCND1;HSPA4;CDK4
	Influenza A	7	0.00695142	3.87008	SOCS3;IFNG;CDK4;CASP3;TNFRSF10B;EIF2S1;JAK1
	Natural killer cell mediated cytotoxicity	6	0.00756114	4.36733	PAK1;IFNG;CASP3;TNFRSF10B;GRB2;KRAS
	VEGF signaling pathway	4	0.00904103	6.57982	CDC42;NOS3;KRAS;MAPK14
	Inflammatory mediator regulation of TRP channels	5	0.0101737	4.87711	CAMK2D;MAPK8;PRKCH;IGF1;MAPK14
	Ubiquitin mediated proteolysis	6	0.0101737	4.07214	SOCS3;UBE2I;FBXW7;CDC27;XIAP;BRCA1
	Basal cell carcinoma	4	0.0111243	6.13248	GSK3B;APC;TP53;WNT4
	Base excision repair	3	0.0120329	9.01735	FEN1;PCNA;POLD1
	Phospholipase D signaling pathway	6	0.0129317	3.84116	PDGFRB;GRB2;KRAS;AGPAT2;PIK3CG;EGFR
	Pathways of neurodegeneration	12	0.0143928	2.38383	GSK3B;BECN1;CAMK2D;MAPK8;PINK1;APC;CASP3;KRAS;MAPK14;EIF2S1;DKK2;WNT4
	DNA replication	3	0.0149674	8.19635	FEN1;PCNA;POLD1
	Alzheimer disease	10	0.0170087	2.55151	GSK3B;BECN1;NCSTN;MAPK8;APC;CASP3;KRAS;EIF2S1;DKK2;WNT4
	Pertussis	4	0.0203376	5.02192	MAPK8;CASP3;ITGA5;MAPK14
	Fat digestion and absorption	3	0.0238244	6.75959	ABCA1;MTTP;AGPAT2
	Cytokine-cytokine receptor interaction	8	0.0340327	2.5388	IL4;IL11;TGFB1;CCL8;IFNG;IL13;TNFRSF10B;ACVR1B
	Bile secretion	4	0.0340327	4.20141	RXRA;NR1H4;HMGCR;LDLR
	Hypertrophic cardiomyopathy	4	0.0340327	4.20141	PRKAA2;TGFB1;ITGA5;IGF1
	Cholesterol metabolism	3	0.0340327	5.7508	ABCA1;MYLIP;LDLR
	Cysteine and methionine metabolism	3	0.0340327	5.7508	LDHB;DNMT1;LDHA
	Malaria	3	0.0340327	5.7508	TGFB1;IFNG;MET
	Parkinson disease	7	0.0402456	2.62833	CAMK2D;MAPK8;PINK1;CASP3;TP53;EIF2S1;NFE2L2
	Pathogenic Escherichia coli infection	6	0.0425544	2.8486	CDC42;PAK1;MAPK8;CASP3;TNFRSF10B;MAPK14
	Hedgehog signaling pathway	3	0.0447854	5.09822	GSK3B;CCND2;CCND1
	Melanogenesis	4	0.0478401	3.72288	GSK3B;CAMK2D;KRAS;WNT4
	Mismatch repair	2	0.0482969	8.55281	PCNA;POLD1
	Amoebiasis	4	0.0486142	3.6847	COL3A1;TGFB1;IFNG;CASP3
	C-type lectin receptor signaling pathway	4	0.0513258	3.61064	MAPK8;PAK1;KRAS;MAPK14
	Mineral absorption	3	0.0515171	4.73949	MT1M;SLC11A2;HMOX1
	Maturity onset diabetes of the young	2	0.0588872	7.48258	RFX6;HNF4A
	Amphetamine addiction	3	0.0723208	4.09132	CAMK2D;HDAC2;SIRT1
	Asthma	2	0.0800759	6.19091	IL4;IL13
	Platelet activation	4	0.0852596	3.00581	COL3A1;NOS3;MAPK14;PIK3CG
	Calcium signaling pathway	6	0.0884366	2.32004	PDGFRB;CAMK2D;NOS3;FGFR3;MET;EGFR
	Lysosome	4	0.0918337	2.90826	LAMP2;SLC11A2;PSAP;ABCB9
	Propanoate metabolism	2	0.0918337	5.60966	LDHB;LDHA
	Huntington disease	7	0.0921787	2.12107	BECN1;HDAC2;MAPK8;SP1;CASP3;PPARG;TP53
	Dopaminergic synapse	4	0.099071	2.8168	GSK3B;CAMK2D;MAPK8;MAPK14
	B cell receptor signaling pathway	3	0.101058	3.45978	GSK3B;GRB2;KRAS
	Aldosterone-regulated sodium reabsorption	2	0.103727	5.12805	KRAS;IGF1
	Allograft rejection	2	0.107957	4.98535	IL4;IFNG
	Homologous recombination	2	0.122416	4.60117	POLD1;BRCA1
	Prion disease	6	0.135108	2.02986	GSK3B;MAPK8;NOTCH1;CASP3;MAPK14;EIF2S1
	Rheumatoid arthritis	3	0.135108	2.99665	IL11;TGFB1;IFNG
	ABC transporters	2	0.140477	4.1723	ABCA1;ABCB9
	Phagosome	4	0.140477	2.43367	LAMP2;MRC1;ITGA5;CORO1A
	Dilated cardiomyopathy	3	0.142405	2.89954	TGFB1;ITGA5;IGF1
	Type II diabetes mellitus	2	0.14321	4.07727	SOCS3;MAPK8
	Aldosterone synthesis and secretion	3	0.145629	2.83821	CAMK2D;CYP11B2;LDLR
	Nucleotide excision repair	2	0.145629	3.98646	PCNA;POLD1
	Pyruvate metabolism	2	0.145629	3.98646	LDHB;LDHA
	Hematopoietic cell lineage	3	0.147782	2.8085	IL4;IL11;ITGA5
	Intestinal immune network for IgA production	2	0.148958	3.8996	IL4;TGFB1
	NF-kappa B signaling pathway	3	0.16174	2.66879	CARD10;UBE2I;XIAP
	Toll-like receptor signaling pathway	3	0.16174	2.66879	MAP2K4;MAPK8;MAPK14
	Ovarian steroidogenesis	2	0.16174	3.6603	IGF1;LDLR
	Coronavirus disease	5	0.169772	1.98451	MAPK8;STAT3;MAPK14;EGFR;JAK1
	Thermogenesis	5	0.169772	1.98451	PRKAA2;GRB2;PPARG;KRAS;MAPK14
	Cholinergic synapse	3	0.188167	2.44932	CAMK2D;KRAS;PIK3CG
	Serotonergic synapse	3	0.188167	2.44932	CASP3;KRAS;SLC6A4
	Glutathione metabolism	2	0.188203	3.26	IDH1;PRDX6
	Leukocyte transendothelial migration	3	0.189441	2.42713	CDC42;MAPK14;BCAR1
	Non-homologous end-joining	1	0.190453	7.45324	FEN1
	NOD-like receptor signaling pathway	4	0.19835	2.03193	MAPK8;XIAP;MAPK14;JAK1
	Long-term depression	2	0.19835	3.09091	KRAS;IGF1
	Viral myocarditis	2	0.19835	3.09091	CCND1;CASP3
	Endocytosis	5	0.20597	1.82196	SMAD2;CDC42;LDLR;FGFR3;EGFR
	Alcoholism	4	0.208034	1.9756	HDAC4;HDAC2;GRB2;KRAS
	RNA transport	4	0.208034	1.9756	UBE2I;EIF2S3;TACC3;EIF2S1
	GnRH secretion	2	0.214641	2.89091	KRAS;ESR2
	Cortisol synthesis and secretion	2	0.21866	2.84488	SP1;LDLR
	Glycolysis / Gluconeogenesis	2	0.22663	2.75706	LDHB;LDHA
	Long-term potentiation	2	0.22663	2.75706	CAMK2D;KRAS
	Fatty acid biosynthesis	1	0.23974	5.25978	FASN
	RIG-I-like receptor signaling pathway	2	0.23974	2.63503	MAPK8;MAPK14
	Inositol phosphate metabolism	2	0.254124	2.5233	PTEN;PIK3CG
	PPAR signaling pathway	2	0.257953	2.48813	RXRA;PPARG
	One carbon pool by folate	1	0.258774	4.70564	DHFR
	Pantothenate and CoA biosynthesis	1	0.268779	4.47014	DPYD
	Spinocerebellar ataxia	3	0.271556	1.92153	BECN1;MAPK8;SP1
	Antigen processing and presentation	2	0.272975	2.3567	IFNG;HSPA4
	Arginine biosynthesis	1	0.273971	4.25706	NOS3
	Terpenoid backbone biosynthesis	1	0.273971	4.25706	HMGCR
	Amyotrophic lateral sclerosis	6	0.273971	1.50683	BECN1;PINK1;CASP3;MAPK14;TP53;EIF2S1
	Cell adhesion molecules	3	0.282384	1.85479	CDH1;SIGLEC1;PTPRF
	Adrenergic signaling in cardiomyocytes	3	0.288138	1.82937	CAMK2D;MAPK14;PIK3CG
	Complement and coagulation cascades	2	0.299634	2.15717	SERPINE1;TFPI
	Folate biosynthesis	1	0.308773	3.5752	DHFR
	Citrate cycle (TCA cycle)	1	0.345226	3.08145	IDH1
	beta-Alanine metabolism	1	0.345226	3.08145	DPYD
	Fc gamma R-mediated phagocytosis	2	0.351227	1.88354	CDC42;PAK1
	Circadian rhythm	1	0.351227	2.97858	PRKAA2
	Protein processing in endoplasmic reticulum	3	0.352761	1.59899	MAPK8;EIF2S1;NFE2L2
	Viral protein interaction with cytokine and cytokine receptor	2	0.362216	1.8256	CCL8;TNFRSF10B
	SNARE interactions in vesicular transport	1	0.364388	2.79214	STX16
	Herpes simplex virus 1 infection	7	0.372682	1.27892	SOCS3;IFNG;CASP3;ITGA5;TP53;EIF2S1;JAK1
	Nicotinate and nicotinamide metabolism	1	0.37864	2.62763	SIRT1
	African trypanosomiasis	1	0.394171	2.4814	IFNG
	Neutrophil extracellular trap formation	3	0.405511	1.44292	HDAC4;HDAC2;MAPK14
	Graft-versus-host disease	1	0.431751	2.17824	IFNG
	Porphyrin and chlorophyll metabolism	1	0.43548	2.12627	HMOX1
	Type I diabetes mellitus	1	0.43548	2.12627	IFNG
	Proteasome	1	0.456553	1.98421	IFNG
	Sphingolipid metabolism	1	0.476664	1.85992	PSAP
	Arginine and proline metabolism	1	0.481612	1.82187	NOS3
	cAMP signaling pathway	3	0.482324	1.25828	PAK1;CAMK2D;MAPK8
	Autoimmune thyroid disease	1	0.495704	1.7165	IL4
	Glycosaminoglycan biosynthesis	1	0.495704	1.7165	NDST1
	Fanconi anemia pathway	1	0.500159	1.68403	BRCA1
	Pyrimidine metabolism	1	0.511111	1.62262	DPYD
	Legionellosis	1	0.515231	1.59357	CASP3
	Retrograde endocannabinoid signaling	2	0.53308	1.22242	MAPK8;MAPK14
	Glycerolipid metabolism	1	0.53308	1.48703	AGPAT2
	Steroid hormone biosynthesis	1	0.53308	1.48703	CYP11B2
	cGMP-PKG signaling pathway	2	0.596125	1.08061	NOS3;PIK3CG
	Gastric acid secretion	1	0.611766	1.18872	CAMK2D
	Arrhythmogenic right ventricular cardiomyopathy	1	0.614051	1.17302	ITGA5
	Synaptic vesicle cycle	1	0.61626	1.15772	SLC6A4
	RNA degradation	1	0.618393	1.14282	BTG2
	Peroxisome	1	0.62996	1.10033	IDH1
	Insulin secretion	1	0.645453	1.04834	CAMK2D
	ECM-receptor interaction	1	0.651396	1.02413	ITGA5
	Circadian entrainment	1	0.682633	0.927696	CAMK2D
	Phosphatidylinositol signaling system	1	0.682633	0.927696	PTEN
	Glycerophospholipid metabolism	1	0.683506	0.918086	AGPAT2
	Protein digestion and absorption	1	0.699139	0.87286	COL3A1
	Drug metabolism	1	0.71363	0.83186	DPYD
	Vascular smooth muscle contraction	1	0.784573	0.673454	PRKCH
	Systemic lupus erythematosus	1	0.786246	0.663335	IFNG
	Neuroactive ligand-receptor interaction	1	0.982686	0.25869	THRB
	Olfactory transduction	1	0.993029	0.199332	CAMK2D
NPH	MicroRNAs in cancer	20	4.17e-16	19.9006	HDAC4;HDAC2;DNMT1;NOTCH1;UBE2I;STAT3;PTEN;SIRT1;CCND2;BCL2L11;CCND1;PLAU;CASP3;DDIT4;KRAS;ITGA5;VIM;TP53;TP63;MCL1
	Pathways in cancer	24	4.17e-16	14.3528	HDAC2;CAMK2D;NOTCH1;SMAD3;MAX;STAT3;PTEN;ETS1;ESR1;ESR2;DLL4;CDC42;MAPK8;CCND2;BCL2L11;RAD51;CCND1;CDH1;CASP3;KIT;RARB;KRAS;TP53;JAK1
	Prolactin signaling pathway	10	3.27e-11	42.4188	SOCS3;MAPK8;CCND2;CCND1;STAT3;KRAS;FOXO3;ESR1;ESR2;SOCS5
	Cellular senescence	12	1.95e-10	21.6754	CCND2;SMAD3;CCND1;SERPINE1;PTEN;KRAS;FOXO3;HIPK1;ETS1;SIRT1;TP53;HIPK3
	FoxO signaling pathway	11	4.95e-10	23.5619	MAPK8;CCND2;BCL2L11;SMAD3;CCND1;STAT3;PTEN;KRAS;FOXO3;SIRT1;KLF2
	PI3K-Akt signaling pathway	15	1.22e-09	11.8639	PHLPP1;PTEN;FOXO3;YWHAZ;CCND2;BCL2L11;CCND1;MYB;DDIT4;KIT;KRAS;ITGA5;TP53;JAK1;MCL1
	Pancreatic cancer	9	1.24e-09	33.7436	CDC42;MAPK8;SMAD3;RAD51;CCND1;STAT3;KRAS;TP53;JAK1
	Epstein-Barr virus infection	12	2.03e-09	16.3895	NCOR2;MAP2K4;HDAC2;MAPK8;CCND2;BCL2L11;CCND1;CASP3;STAT3;VIM;TP53;JAK1
	Viral carcinogenesis	11	3.08e-08	14.6726	HDAC4;CDC42;HDAC2;CCND2;CCND1;CASP3;STAT3;KRAS;YWHAZ;TP53;JAK1
	Proteoglycans in cancer	11	3.08e-08	14.5199	CDC42;CAMK2D;PAK1;CCND1;PLAU;CASP3;STAT3;KRAS;ITGA5;TP53;ESR1
	AGE-RAGE signaling pathway in diabetic complications	8	2.36e-07	21.5435	CDC42;MAPK8;SMAD3;CCND1;CASP3;SERPINE1;STAT3;KRAS
	Breast cancer	9	2.72e-07	16.3242	DLL4;NOTCH1;CCND1;KIT;PTEN;KRAS;TP53;ESR1;ESR2
	Hepatitis C	9	4.45e-07	15.2135	SOCS3;CCND1;CASP3;STAT3;KRAS;YWHAZ;TP53;EIF2S1;JAK1
	Lipid and atherosclerosis	10	4.86e-07	12.3246	CDC42;MAP2K4;CAMK2D;MAPK8;HSPA4;CASP3;STAT3;KRAS;TP53;EIF2S1
	Hepatitis B	9	4.86e-07	14.7126	MAP2K4;MAPK8;SMAD3;CASP3;STAT3;KRAS;YWHAZ;TP53;JAK1
	Hippo signaling pathway	9	4.86e-07	14.6163	SMAD1;PAK1;CCND2;SMAD3;CCND1;CDH1;SERPINE1;SNAI2;YWHAZ
	Human T-cell leukemia virus 1 infection	10	4.86e-07	12.0862	MAP2K4;MAPK8;CCND2;SMAD3;CCND1;PTEN;KRAS;ETS1;TP53;JAK1
	MAPK signaling pathway	11	7.15e-07	9.90863	CDC42;MAP2K4;MAPK8;PAK1;DUSP10;MAX;CASP3;KIT;NF1;KRAS;TP53
	Colorectal cancer	7	1.02e-06	21.6957	MAPK8;BCL2L11;SMAD3;CCND1;CASP3;KRAS;TP53
	Apelin signaling pathway	8	1.53e-06	15.3357	HDAC4;BECN1;SMAD3;CCND1;CDH1;SERPINE1;KRAS;KLF2
	Kaposi sarcoma-associated herpesvirus infection	9	1.55e-06	12.2146	MAP2K4;BECN1;MAPK8;CCND1;CASP3;STAT3;KRAS;TP53;JAK1
	Measles	8	1.55e-06	15.1	MAPK8;CCND2;CCND1;CASP3;STAT3;TP53;EIF2S1;JAK1
	Endometrial cancer	6	1.68e-06	27.9456	CCND1;CDH1;PTEN;KRAS;FOXO3;TP53
	Apoptosis	8	1.68e-06	14.7597	BECN1;MAPK8;BCL2L11;CASP3;KRAS;TP53;EIF2S1;MCL1
	Human papillomavirus infection	11	1.7e-06	8.74643	CDC42;HDAC2;CCND2;NOTCH1;CCND1;CASP3;PTEN;KRAS;ITGA5;TP53;JAK1
	JAK-STAT signaling pathway	8	4.25e-06	12.8299	IL11;SOCS3;CCND2;CCND1;STAT3;JAK1;SOCS5;MCL1
	Non-small cell lung cancer	6	5.35e-06	22.0022	CCND1;STAT3;RARB;KRAS;FOXO3;TP53
	p53 signaling pathway	6	5.6e-06	21.6727	CCND2;CCND1;CASP3;SERPINE1;PTEN;TP53
	Cell cycle	7	8.19e-06	14.6212	HDAC2;CCND2;SMAD3;CCND1;RAD21;YWHAZ;TP53
	Autophagy	7	1.54e-05	13.1504	BECN1;MAPK8;DDIT4;PTEN;KRAS;PRAP1;EIF2S1
	Small cell lung cancer	6	1.93e-05	16.8684	CCND1;MAX;CASP3;PTEN;RARB;TP53
	Signaling pathways regulating pluripotency of stem cells	7	1.93e-05	12.5664	SMAD1;SMAD3;PCGF5;STAT3;KRAS;KLF4;JAK1
	Ras signaling pathway	8	4.87e-05	8.78929	CDC42;MAPK8;PAK1;KIT;NF1;KRAS;RASAL2;ETS1
	Chemical carcinogenesis	8	5.87e-05	8.51991	DLL4;CCND1;STAT3;AKR1C2;KRAS;KLF4;ESR1;ESR2
	Mitophagy	5	6.72e-05	18.9797	BECN1;MAPK8;KRAS;FOXO3;TP53
	Central carbon metabolism in cancer	5	7.15e-05	18.3939	IDH1;KIT;PTEN;KRAS;TP53
	Epithelial cell signaling in Helicobacter pylori infection	5	7.15e-05	18.3939	CDC42;MAP2K4;MAPK8;PAK1;CASP3
	Neurotrophin signaling pathway	6	7.15e-05	12.8204	CDC42;CAMK2D;MAPK8;KRAS;FOXO3;TP53
	Adherens junction	5	7.46e-05	18.1143	CDC42;SMAD3;CDH1;SNAI1;SNAI2
	Thyroid hormone signaling pathway	6	7.47e-05	12.5962	HDAC2;NOTCH1;CCND1;KRAS;TP53;ESR1
	Melanoma	5	7.6e-05	17.843	CCND1;CDH1;PTEN;KRAS;TP53
	Glioma	5	9.06e-05	17.0757	CAMK2D;CCND1;PTEN;KRAS;TP53
	Thyroid cancer	4	9.19e-05	28.6854	CCND1;CDH1;KRAS;TP53
	Chronic myeloid leukemia	5	9.22e-05	16.8344	HDAC2;SMAD3;CCND1;KRAS;TP53
	Transcriptional misregulation in cancer	7	9.42e-05	9.21515	SMAD1;HDAC2;CCND2;PLAU;MAX;TP53;RUNX2
	Focal adhesion	7	0.000124	8.78363	CDC42;MAPK8;PAK1;CCND2;CCND1;PTEN;ITGA5
	Bladder cancer	4	0.000127	25.5792	CCND1;CDH1;KRAS;TP53
	ErbB signaling pathway	5	0.000145	14.9337	MAP2K4;CAMK2D;MAPK8;PAK1;KRAS
	Gastric cancer	6	0.000197	10.1155	SMAD3;CCND1;CDH1;RARB;KRAS;TP53
	GnRH signaling pathway	5	0.000215	13.5706	CDC42;MAP2K4;CAMK2D;MAPK8;KRAS
	Non-alcoholic fatty liver disease	6	0.000236	9.70519	CDC42;SOCS3;MAPK8;BCL2L11;CASP3;EIF2S1
	Prostate cancer	5	0.000253	12.978	CCND1;PLAU;PTEN;KRAS;TP53
	Longevity regulating pathway	5	0.000316	12.3059	HDAC2;KRAS;FOXO3;SIRT1;TP53
	Wnt signaling pathway	6	0.000326	9.03293	CAMK2D;MAPK8;CCND2;SMAD3;CCND1;TP53
	Notch signaling pathway	4	0.00046	17.1922	NCOR2;DLL4;HDAC2;NOTCH1
	Growth hormone synthesis, secretion and action	5	0.000618	10.4618	MAP2K4;SOCS3;MAPK8;STAT3;KRAS
	Chemokine signaling pathway	6	0.000684	7.76003	CDC42;PAK1;CCL8;STAT3;KRAS;FOXO3
	Acute myeloid leukemia	4	0.000715	15.003	CCND1;KIT;STAT3;KRAS
	Renal cell carcinoma	4	0.000787	14.5399	CDC42;PAK1;KRAS;ETS1
	Human cytomegalovirus infection	6	0.0015177	6.57969	CCND1;CASP3;STAT3;KRAS;TP53;JAK1
	PD-L1 expression and PD-1 checkpoint pathway in cancer	4	0.00201172	11.1076	STAT3;PTEN;KRAS;JAK1
	Th1 and Th2 cell differentiation	4	0.00224249	10.7273	DLL4;MAPK8;NOTCH1;JAK1
	Shigellosis	6	0.00230771	5.99756	CDC42;BECN1;MAPK8;ITGA5;FOXO3;TP53
	Hepatocellular carcinoma	5	0.00262606	7.29877	SMAD3;CCND1;PTEN;KRAS;TP53
	T cell receptor signaling pathway	4	0.00338197	9.43429	CDC42;MAPK8;PAK1;KRAS
	Th17 cell differentiation	4	0.00370101	9.15811	MAPK8;SMAD3;STAT3;JAK1
	Insulin resistance	4	0.00377341	9.0696	SOCS3;MAPK8;STAT3;PTEN
	TNF signaling pathway	4	0.0041902	8.73192	MAP2K4;SOCS3;MAPK8;CASP3
	Toxoplasmosis	4	0.0041902	8.73192	MAPK8;CASP3;STAT3;JAK1
	Sphingolipid signaling pathway	4	0.00515924	8.19752	MAPK8;PTEN;KRAS;TP53
	AMPK signaling pathway	4	0.00524451	8.12644	CCND1;FASN;FOXO3;SIRT1
	Yersinia infection	4	0.00824176	7.08163	CDC42;MAP2K4;MAPK8;ITGA5
	Insulin signaling pathway	4	0.00824176	7.08163	SOCS3;MAPK8;FASN;KRAS
	Fluid shear stress and atherosclerosis	4	0.00854655	6.97601	MAP2K4;MAPK8;TP53;KLF2
	Fc epsilon RI signaling pathway	3	0.00854655	10.7767	MAP2K4;MAPK8;KRAS
	Adipocytokine signaling pathway	3	0.00867554	10.6128	SOCS3;MAPK8;STAT3
	Amphetamine addiction	3	0.00867554	10.6128	CAMK2D;HDAC2;SIRT1
	Pertussis	3	0.0112404	9.59178	MAPK8;CASP3;ITGA5
	Bacterial invasion of epithelial cells	3	0.0114742	9.46169	CDC42;CDH1;ITGA5
	Salmonella infection	5	0.0114742	4.85582	CDC42;MAP2K4;MAPK8;PAK1;CASP3
	Parkinson disease	5	0.0114742	4.85582	CAMK2D;MAPK8;CASP3;TP53;EIF2S1
	Necroptosis	4	0.0124522	6.06974	CAMK2D;MAPK8;STAT3;JAK1
	Tight junction	4	0.0152251	5.69899	CDC42;MAPK8;CCND1;HSPA4
	Influenza A	4	0.0159917	5.59637	SOCS3;CASP3;EIF2S1;JAK1
	Tuberculosis	4	0.0183687	5.33983	CAMK2D;MAPK8;CASP3;JAK1
	TGF-beta signaling pathway	3	0.0183687	7.68752	SMAD1;TGIF2;SMAD3
	Axon guidance	4	0.0187641	5.27929	CDC42;CAMK2D;PAK1;KRAS
	Hematopoietic cell lineage	3	0.0206781	7.28529	IL11;KIT;ITGA5
	Progesterone-mediated oocyte maturation	3	0.0210121	7.20982	MAPK8;KRAS;CPEB2
	Melanogenesis	3	0.0213477	7.13589	CAMK2D;KIT;KRAS
	Chagas disease	3	0.0216848	7.06346	MAP2K4;MAPK8;SERPINE1
	C-type lectin receptor signaling pathway	3	0.0226066	6.92289	MAPK8;PAK1;KRAS
	Pathogenic Escherichia coli infection	4	0.0229917	4.86528	CDC42;MAPK8;PAK1;CASP3
	Huntington disease	5	0.0230045	3.92487	BECN1;HDAC2;MAPK8;CASP3;TP53
	HIF-1 signaling pathway	3	0.0246444	6.59467	CAMK2D;SERPINE1;STAT3
	Diabetic cardiomyopathy	4	0.0246444	4.71716	CAMK2D;MAPK8;SMAD3;PTEN
	Rap1 signaling pathway	4	0.0273238	4.55525	CDC42;CDH1;KIT;KRAS
	Human immunodeficiency virus 1 infection	4	0.0279136	4.51099	MAPK8;PAK1;CASP3;KRAS
	Regulation of actin cytoskeleton	4	0.0303158	4.38318	CDC42;PAK1;KRAS;ITGA5
	Type II diabetes mellitus	2	0.0333776	10.5011	SOCS3;MAPK8
	Pathways of neurodegeneration	6	0.0347288	3.03339	BECN1;CAMK2D;MAPK8;CASP3;KRAS;EIF2S1
	Osteoclast differentiation	3	0.0347377	5.63226	SOCS3;MAPK8;JAK1
	Oocyte meiosis	3	0.0354958	5.5423	CAMK2D;YWHAZ;CPEB2
	Relaxin signaling pathway	3	0.0354958	5.5423	MAP2K4;MAPK8;KRAS
	Natural killer cell mediated cytotoxicity	3	0.0366028	5.45515	PAK1;CASP3;KRAS
	Herpes simplex virus 1 infection	6	0.0403636	2.88816	SOCS3;CASP3;ITGA5;TP53;EIF2S1;JAK1
	Estrogen signaling pathway	3	0.0403636	5.20931	KRAS;ESR1;ESR2
	Alzheimer disease	5	0.0414911	3.23514	BECN1;MAPK8;CASP3;KRAS;EIF2S1
	Ubiquitin mediated proteolysis	3	0.0419103	5.09446	SOCS3;UBE2I;FBXW7
	Hedgehog signaling pathway	2	0.0438908	8.55211	CCND2;CCND1
	VEGF signaling pathway	2	0.0479181	8.10078	CDC42;KRAS
	Viral myocarditis	2	0.0489896	7.96071	CCND1;CASP3
	mTOR signaling pathway	3	0.0511663	4.61885	DDIT4;PTEN;KRAS
	Oxytocin signaling pathway	3	0.0511663	4.61885	CAMK2D;CCND1;KRAS
	GnRH secretion	2	0.0534476	7.44561	KRAS;ESR2
	Prion disease	4	0.0534476	3.47725	MAPK8;NOTCH1;CASP3;EIF2S1
	Inflammatory bowel disease	2	0.0543395	7.32706	SMAD3;STAT3
	Long-term potentiation	2	0.0569513	7.10089	CAMK2D;KRAS
	Alcoholism	3	0.0784901	3.80501	HDAC4;HDAC2;KRAS
	Complement and coagulation cascades	2	0.0859781	5.5559	PLAU;SERPINE1
	IL-17 signaling pathway	2	0.101812	5.01011	MAPK8;CASP3
	Fc gamma R-mediated phagocytosis	2	0.106668	4.85116	CDC42;PAK1
	Choline metabolism in cancer	2	0.106836	4.80039	MAPK8;KRAS
	Inflammatory mediator regulation of TRP channels	2	0.106836	4.80039	CAMK2D;MAPK8
	cAMP signaling pathway	3	0.106964	3.26413	CAMK2D;MAPK8;PAK1
	Fatty acid biosynthesis	1	0.113813	13.4517	FASN
	Amyotrophic lateral sclerosis	4	0.113813	2.58624	BECN1;CASP3;TP53;EIF2S1
	Toll-like receptor signaling pathway	2	0.113813	4.51664	MAP2K4;MAPK8
	NF-kappa B signaling pathway	2	0.113813	4.51664	UBE2I;PLAU
	Glucagon signaling pathway	2	0.118589	4.38693	CAMK2D;SIRT1
	Coronavirus disease	3	0.120549	3.0336	MAPK8;STAT3;JAK1
	One carbon pool by folate	1	0.122204	12.0345	SHMT2
	Serotonergic synapse	2	0.126264	4.14854	CASP3;KRAS
	Cholinergic synapse	2	0.126264	4.14854	CAMK2D;KRAS
	Maturity onset diabetes of the young	1	0.153349	9.14345	RFX6
	Dopaminergic synapse	2	0.161311	3.53882	CAMK2D;MAPK8
	Citrate cycle (TCA cycle)	1	0.171621	7.8807	IDH1
	Glyoxylate and dicarboxylate metabolism	1	0.171621	7.8807	SHMT2
	Spinocerebellar ataxia	2	0.179837	3.26093	BECN1;MAPK8
	Phospholipase D signaling pathway	2	0.188708	3.14845	KIT;KRAS
	Nicotinate and nicotinamide metabolism	1	0.193888	6.72008	SIRT1
	Cushing syndrome	2	0.200272	3.00334	CAMK2D;CCND1
	Aldosterone-regulated sodium reabsorption	1	0.201243	6.3461	KRAS
	Glycine, serine and threonine metabolism	1	0.214679	5.85706	SHMT2
	Ferroptosis	1	0.216572	5.71034	TP53
	Homologous recombination	1	0.216572	5.71034	RAD51
	Fat digestion and absorption	1	0.224072	5.43788	MTTP
	Protein processing in endoplasmic reticulum	2	0.224072	2.7168	MAPK8;EIF2S1
	NOD-like receptor signaling pathway	2	0.242798	2.56373	MAPK8;JAK1
	RNA transport	2	0.248913	2.49343	UBE2I;EIF2S1
	Cholesterol metabolism	1	0.248913	4.65939	MYLIP
	Cysteine and methionine metabolism	1	0.248913	4.65939	DNMT1
	Neutrophil extracellular trap formation	2	0.252384	2.45305	HDAC4;HDAC2
	Endocrine and other factor-regulated calcium reabsorption	1	0.258784	4.38992	ESR1
	Fanconi anemia pathway	1	0.261417	4.30687	RAD51
	Glutathione metabolism	1	0.270717	4.07553	IDH1
	Legionellosis	1	0.270717	4.07553	CASP3
	Long-term depression	1	0.281391	3.86772	KRAS
	Steroid hormone biosynthesis	1	0.283689	3.80307	AKR1C2
	Basal cell carcinoma	1	0.289947	3.68001	TP53
	RIG-I-like receptor signaling pathway	1	0.315537	3.30551	MAPK8
	Inositol phosphate metabolism	1	0.325003	3.16731	PTEN
	Gastric acid secretion	1	0.333808	3.04015	CAMK2D
	Arrhythmogenic right ventricular cardiomyopathy	1	0.333808	3	ITGA5
	Leishmaniasis	1	0.333808	3	JAK1
	Antigen processing and presentation	1	0.335414	2.96089	HSPA4
	B cell receptor signaling pathway	1	0.344097	2.84943	KRAS
	Peroxisome	1	0.344159	2.81411	IDH1
	Endocytosis	2	0.344159	1.82902	CDC42;SMAD3
	Insulin secretion	1	0.355225	2.68114	CAMK2D
	ECM-receptor interaction	1	0.357791	2.61924	ITGA5
	Gap junction	1	0.357791	2.61924	KRAS
	Bile secretion	1	0.36024	2.56012	NR1H4
	Hypertrophic cardiomyopathy	1	0.36024	2.56012	ITGA5
	Rheumatoid arthritis	1	0.367862	2.47626	IL11
	Dilated cardiomyopathy	1	0.374159	2.3977	ITGA5
	Circadian entrainment	1	0.374159	2.37261	CAMK2D
	Phosphatidylinositol signaling system	1	0.374159	2.37261	PTEN
	Aldosterone synthesis and secretion	1	0.375141	2.34803	CAMK2D
	Viral protein interaction with cytokine and cytokine receptor	1	0.379128	2.30036	CCL8
	Amoebiasis	1	0.383019	2.25458	CASP3
	Cytokine-cytokine receptor interaction	2	0.390518	1.55719	IL11;CCL8
	Parathyroid hormone synthesis, secretion and action	1	0.390518	2.16825	RUNX2
	Leukocyte transendothelial migration	1	0.411036	2.01394	CDC42
	Cell adhesion molecules	1	0.493503	1.54547	CDH1
	Retrograde endocannabinoid signaling	1	0.493503	1.54547	MAPK8
	Adrenergic signaling in cardiomyocytes	1	0.495558	1.52457	CAMK2D
	Phagosome	1	0.497549	1.50422	ITGA5
	Thermogenesis	1	0.649443	0.9793	KRAS
	Calcium signaling pathway	1	0.658623	0.946136	CAMK2D
	Olfactory transduction	1	0.859412	0.509858	CAMK2D
